# Supplementary material for: Adaptability of the Sense of Agency in Healthy Young Adults in Sensorimotor Tasks for a Short Term
Source: Behav Sci (Basel). 2023 Feb 5;13(2):132. doi: 10.3390/bs13020132 (PMC9952266; doi:10.3390/bs13020132)
Supplement: Supplementary file 1 [file behavsci-13-00132-s001.zip]

Archive with 1 entries (1 files):
- behavsci-2164451-supplementary.xlsx
