# Supplementary material for: Adaptability of the Sense of Agency in Healthy Young Adults in Sensorimotor Tasks for a Short Term
Source: Behav Sci (Basel). 2023 Feb 5;13(2):132. doi: 10.3390/bs13020132 (PMC9952266; doi:10.3390/bs13020132)
Supplement: Supplementary file 1 [file behavsci-13-00132-s001.zip › behavsci-2164451-supplementary.xlsx]

## Sheet: Dataset
Table S1
		Slope		Threshold		BDI-Ⅱ	SPQ	HSPS
No	Group	Pre	Post	Pre	Post			Total score	Factor 1 Low sensory threshold	Factor 2 Ease of excitation	Factor 3 Aesthetic sensitivity
1	Congruent	10.582	12.67	0.641125	0.640399	5	29	72	19	32	21
2	Congruent	9.6368	9.637	0.388724	0.601125	11	28	92	35	37	20
3	Congruent	7.7062	5.902	0.438221	0.380493	4	22	95	34	43	18
4	Congruent	5.2631	5.627	0.283232	0.311068	17	18	74	28	37	14
5	Congruent	5.3473	8.7989	0.342784	0.459369	7	6	66	22	27	17
6	Congruent	24.887	37.83	0.81993	0.838855	5	17	72	25	29	18
7	Congruent	11.41	15.23	0.570278	0.640113	10	25	81	29	34	18
8	Congruent	18.931	30.83	0.830697	0.809628	10	38	90	33	40	17
9	Congruent	15.094	37.81	0.821904	0.861161	6	9	70	24	21	25
10	Congruent	7.8534	10.5	0.530797	0.702303	5	11	99	34	45	20
11	Congruent	31.974	13.011	0.819246	0.972953	1	6	80	29	36	15
12	Congruent	9.731	26.08	0.631542	0.829857	5	20	63	17	25	21
13	Congruent	16.496	11.245	0.560017	0.510039	10	38	123	48	50	29
14	Congruent	20.829	20.074	0.710007	0.760146	3	9	70	29	27	14
15	Congruent	6.9361	7.1859	0.276674	0.437622	5	30	90	38	43	18
16	Incongruent	4.2234	8.8627	0.414593	0.581298	0	8	75	17	33	25
17	Incongruent	8.3307	20.107	0.54082	0.740063	19	25	101	36	45	20
18	Incongruent	5.3449	7.4261	0.35423	0.489665	8	32	83	32	33	18
19	Incongruent	14.322	28.176	0.700427	0.76025	6	18	82	30	35	17
20	Incongruent	6.4821	8.3307	0.415192	0.45918	11	13	73	23	32	18
21	Incongruent	12.746	13.274	0.690744	0.781974	5	17	74	26	31	17
22	Incongruent	28.183	21.411	0.739762	0.87089	13	15	82	23	38	21
23	Incongruent	5.9831	6.7518	0.413636	0.458011	0	35	66	9	35	22
24	Incongruent	30.845	18.931	0.790393	0.830697	9	27	81	27	36	18
25	Incongruent	14.989	19.213	0.81169	0.770229	1	6	98	31	43	24
26	Incongruent	15.481	28.183	0.600528	0.739762	8	15	78	24	35	19
27	Incongruent	8.085	6.313	0.397421	0.403981	6	9	83	33	34	16
28	Incongruent	7.1006	7.2051	0.510403	0.45846	6	19	95	40	36	19
29	Incongruent	11.344	14.62	0.630679	0.620112	22	33	112	38	51	23
30	Incongruent	13.645	14.348	0.680434	0.710488	0	14	99	40	41	18
31	Incongruent	7.2931	6.707	0.688697	0.648239	1	21	73	23	32	18
